# Supplementary material for: Membrane-bound O-acyltransferase 7 (MBOAT7) shapes lysosomal lipid homeostasis and function to control alcohol-associated liver injury
Source: eLife. 2024 Apr 22;12:RP92243. doi: 10.7554/eLife.92243 (PMC11034944; doi:10.7554/eLife.92243)
Supplement: Figure 4—figure supplement 1—source data 4. [file elife-92243-fig4-figsupp1-data4.zip]

Archive with 2 entries (2 files):
- Figure 4-figure supplement 1-source data 4.tiff
- __MACOSX/._Figure 4-figure supplement 1-source data 4.tiff
